# Supplementary material for: Uncovering the PML::RARA Fusion in Cytogenetically Cryptic and FISH-Negative Acute Promyelocytic Leukemia—A Case Report and Comprehensive Literature Review
Source: Genes (Basel). 2025 Sep 29;16(10):1159. doi: 10.3390/genes16101159 (PMC12564908; doi:10.3390/genes16101159)
Supplement: Supplementary file 1 [file genes-16-01159-s001.zip]

Archive with 1 entries (1 files):
- genes-3872364-supplementary.pdf
